# Supplementary material for: Ecophysiology, secondary pigments and ultrastructure of Chlainomonas sp. (Chlorophyta) from the European Alps compared with Chlamydomonas nivalis forming red snow
Source: FEMS Microbiol Ecol. 2016 Feb 15;92(4):fiw030. doi: 10.1093/femsec/fiw030 (PMC4815433; doi:10.1093/femsec/fiw030)
Supplement: Supplementary Data [file fiw030_supplementary_data.zip]

Archive with 2 entries (2 files):
- Supplement_final_R1.docx
- Suppl_Video_Chlainomonas_HW02.avi
